# Supplementary material for: Exploratory Analysis of Skeletal Muscle Architecture and Force–Time Strategy Under External Load in Collegiate Basketball Players
Source: J Funct Morphol Kinesiol. 2026 Jun 24;11(3):246. doi: 10.3390/jfmk11030246 (PMC13397912; doi:10.3390/jfmk11030246)
Supplement: Supplementary file 1 [file jfmk-11-00246-s001.zip]

Archive with 1 entries (1 files):
- jfmk-4352632-supplementary.pdf
